# Supplementary material for: Both Feline Coronavirus Serotypes 1 and 2 Infected Domestic Cats Develop Cross-Reactive Antibodies to SARS-CoV-2 Receptor Binding Domain: Its Implication to Pan-CoV Vaccine Development
Source: Viruses. 2023 Mar 31;15(4):914. doi: 10.3390/v15040914 (PMC10146663; doi:10.3390/v15040914)
Supplement: Supplementary file 1 [file viruses-15-00914-s001.zip]

Archive with 1 entries (1 files):
- viruses-2193682-supplementary.pdf
